# Supplementary material for: Integrative Study of Dipsaci Radix and Phlomidis Radix: Nomenclature, Morphology, DNA-Based Authentication, and Comparative Effects on Osteoclastogenesis
Source: Pharmaceuticals (Basel). 2025 Sep 20;18(9):1418. doi: 10.3390/ph18091418 (PMC12472938; doi:10.3390/ph18091418)
Supplement: Supplementary file 1 [file pharmaceuticals-18-01418-s001.zip]

Archive with 1 entries (1 files):
- pharmaceuticals-3853536-supplementary.pdf
